# Supplementary material for: Response Time Reduction Due to Retesting in Mental Speed Tests: A Meta-Analysis
Source: J Intell. 2018 Feb 26;6(1):6. doi: 10.3390/jintelligence6010006 (PMC6480749; doi:10.3390/jintelligence6010006)
Supplement: Supplementary file 1 [file jintelligence-06-00006-s001.zip]

Archive with 1 entries (1 files):
- jintelligence-262696-supplementary.7z
